# Supplementary material for: High Interferon Signature Leads to Increased STAT1/3/5 Phosphorylation in PBMCs From SLE Patients by Single Cell Mass Cytometry
Source: Front Immunol. 2022 Jan 28;13:833636. doi: 10.3389/fimmu.2022.833636 (PMC8851522; doi:10.3389/fimmu.2022.833636)
Supplement: Supplementary Table 3 — (related to Figure 5): MetaCyto cell marker definitions. Marker definition of cell subsets for MetaCyto analysis – pTOF and ICTOF. [file Table_3.xlsx]

## Sheet: Sheet1
	MetaCyto cell subset marker definitions – pTOF
	abbreviation	Cell subset	Markers
	c-mono	Classical monocyte	CD3-CD56-CD19-HLADR-CD16-CD14+
	nc-mono	Non-classical monocyte	CD3-CD56-CD19-HLADR-CD16+CD14-
	DC	Dendritic cell	CD3-CD56-CD14-CD16-CD19-HLADR+CD11c+
	NK	Nature killer cell	CD3-CD56+CD14-CD16+/-CD19-CD11c-
	m-CD8+T	Memory CD8+ T cell	CD3+CD4-CD8+CD11c-CD19-CD16-CD56-CD127+HLADR+CD38+
	a-CD8+T	Activated CD8+ T cell	CD3+CD4-CD8+CD11c-CD19-CD16-CD56-HLADR+CD38+
	CD8+T	CD8+ T cell	CD3+CD4-CD8+CD11c-CD19-CD16-CD56-
	Treg	Regulatory T cell	CD3+CD19-CD16-CD56-CD4+CD25highCD127low
	Tfh	Follicular helper T cell	CD3+CD19-CD16-CD56-CD4+CXCR5+PD1+
	a-CD4+T	Activated CD4+ T cell	CD3+CD4+CD8-CD11c-CD19-CD16-CD56-HLADR+CD38+
	CD4+T	CD4+ T cell	CD3+CD4+CD8-CD11c-CD19-CD16-CD56-
	CD3+T	CD3+ T cell	CD3+CD11c-CD19-CD16-CD56-
	DN	Double negative T cell	CD3+CD4-CD8-CD11c-CD19-CD16-CD56-
	pb	Plasmablast	CD3-CD11c-CD14-CD56-CD16-CD19+CD20-CD38+
	ma-B	Mature B cell	CD3-CD11c-CD14-CD56-CD16-CD19+CD20-HLADR+
	me-B	Memory B cell	CD3-CD11c-CD14-CD56-CD16-CD19+CD27+IgD+/-
	a-B	Activated B cell	CD3-CD11c-CD14-CD56-CD16-CD19+HLADR+
	t-B	Transitional B cell	CD3-CD11c-CD14-CD56-CD16-CD19+CD24highCD38high
	n-B	Naïve B cell	CD3-CD11c-CD14-CD56-CD16-CD19+CD27-IgD+
	i-B	Immature B cell	CD3-CD11c-CD14-CD56-CD16-CD19+IgD+
	B	B cell	CD3-CD11c-CD14-CD56-CD16-CD19+
	MetaCyto cell subset marker definitions – ICTOF
	abbreviation	Cell subset	Markers
	NKT	Natural killer T cell	CD3+CD56+CD14-CD19-CD33-
	NK	Natural killer cell	CD3-CD56+CD14-CD19-CD33-
	em-CD8+T	Effector memory CD8+ T cell	CD3+CD4-CD8+CD33-CD19-CD16-CD56-CCR7-CD45RA-IFNγ+IL2-
	ea-CD8+T	Early activated CD8+ T cell	CD3+CD4-CD8+CD33-CD19-CD16-CD56-CD25+
	Treg	Regulatory T cell	CD3+CD19-CD16-CD56-CD4+CD25highCD127low
	Tfh	Follicular help T cell	CD3+CD19-CD16-CD56-CD4+CXCR5+PD1+
	Th17	T helper 17 cell	CD3+CD19-CD16-CD56-CD4+IL17+
	em-CD4+T	Effector memory CD4+ T cell	CD3+CD4+CD8-CD33-CD19-CD16-CD56-CCR7-CD27-CD45RA-
	cm-CD4+T	Central memory CD4+ T cell	CD3+CD4+CD8-CD33-CD19-CD16-CD56-CCR7+CD45RA+CD127+
	ea-CD4+T	Early activated CD4+ T cell	CD3+CD4+CD8-CD33-CD19-CD16-CD56-CD25+
	CD4+T	CD4+ T cell	CD3+CD4+CD8-CD33-CD19-CD16-CD56-
	CD3+T	CD3+ T cell	CD3+cd33-CD19-CD16-CD56-
	DN	Double negative T cell	CD3+CD4-CD8-CD33-CD19-CD16-CD56-
	m-B	Memory B cell	CD3-CD33-CD14-CD56-CD16-CD19+CD27+IgD+/-
	n-B	Naïve B cell	CD3-CD33-CD14-CD56-CD16-CD19+CD27-
	B	B cell	CD3-CD33-CD14-CD56-CD16-CD19+
